# Supplementary material for: Toward Optimized 89Zr-Immuno-PET: Side-by-Side Comparison of [89Zr]Zr-DFO-, [89Zr]Zr-3,4,3-(LI-1,2-HOPO)- and [89Zr]Zr-DFO*-Cetuximab for Tumor Imaging: Which Chelator Is the Most Suitable?
Source: Pharmaceutics. 2022 Oct 4;14(10):2114. doi: 10.3390/pharmaceutics14102114 (PMC9611803; doi:10.3390/pharmaceutics14102114)
Supplement: Supplementary file 1 [file pharmaceutics-14-02114-s001.zip]

Archive with 1 entries (1 files):
- pharmaceutics-1947242-supplementary-done.pdf
